# Supplementary material for: Optimizing communication strategies and designing a comprehensive program to facilitate cascade testing for familial hypercholesterolemia
Source: BMC Health Serv Res. 2023 Apr 5;23:340. doi: 10.1186/s12913-023-09304-y (PMC10074725; doi:10.1186/s12913-023-09304-y)
Supplement: Supplementary file 1 — Additional file 1: Supplemental Figure 1a. Original Dear Family Letter. The original Dear Family Letter template with lab report for probands to share with at-risk relatives. Supplemental Figure 1b. Optimized Family and Healthcare Professional Packet. The optimized Dear Family Letter template with a flyer on FH, FAQs for relatives, a letter for the relative’s Healthcare Professional, and FAQs for the healthcare professionals. [file 12913_2023_9304_MOESM1_ESM.zip]

Archive with 2 entries (2 files):
- Supplemental Figure 1a_Original LetterR4.pdf
- Supplemental Figure 1b_Optimized packetR4.pdf
