# Supplementary material for: Optimizing communication strategies and designing a comprehensive program to facilitate cascade testing for familial hypercholesterolemia
Source: BMC Health Serv Res. 2023 Apr 5;23:340. doi: 10.1186/s12913-023-09304-y (PMC10074725; doi:10.1186/s12913-023-09304-y)
Supplement: Supplementary file 2 — Additional file 2: Supplemental Figure 2a. The original Family Sharing Tool (FST). The original FST with questions and answers for probands. The FST included a separate page to facilitate sharing of the Cascade Chatbot to at-risk relatives. Supplemental Figure 2b. The Family Sharing Chatbot (FSC). The FST was optimized into a FSC to be conversational and interactive chat to encourage probands to share information about their FH result with at-risk relatives. [file 12913_2023_9304_MOESM2_ESM.zip]

Archive with 2 entries (2 files):
- Figure 2a_FSTR4.docx
- Figure 2b_FSCR4.docx
