# Supplementary material for: Optimizing communication strategies and designing a comprehensive program to facilitate cascade testing for familial hypercholesterolemia
Source: BMC Health Serv Res. 2023 Apr 5;23:340. doi: 10.1186/s12913-023-09304-y (PMC10074725; doi:10.1186/s12913-023-09304-y)
Supplement: Supplementary file 3 — Additional file 3: Supplemental Figure 3a. The Cascade Chatbot. The Cascade Chatbot is designed to share information about the proband’s FH result with at-risk relatives, provide the relative information about FH, and connect them with resources for cascade testing. Supplemental Figure 3b. The genetic testing ordering module additionto the Cascade Chatbot. The optimized Cascade Chatbot includes a module for at-risk relatives to order family variant testing through a mail-order genetic testing kit. [file 12913_2023_9304_MOESM3_ESM.zip]

Archive with 2 entries (2 files):
- Figure 3a_Cascade ChatbotR4.docx
- Figure 3b_Cascade chatbot ordering moduleR4.docx
